# Supplementary material for: Selective Inhibition of Heparan Sulphate and Not Chondroitin Sulphate Biosynthesis by a Small, Soluble Competitive Inhibitor
Source: Int J Mol Sci. 2021 Jun 29;22(13):6988. doi: 10.3390/ijms22136988 (PMC8269443; doi:10.3390/ijms22136988)
Supplement: Supplementary file 1 [file ijms-22-06988-s001.zip]

Archive with 1 entries (1 files):
- ijms-1252281-supplementary.pdf
